# Supplementary material for: Dysregulated Cell–Cell Communication Characterizes Pulmonary Fibrosis
Source: Cells. 2022 Oct 21;11(20):3319. doi: 10.3390/cells11203319 (PMC9600037; doi:10.3390/cells11203319)
Supplement: Supplementary file 1 [file cells-11-03319-s001.zip]

Archive with 1 entries (1 files):
- cells-1849196 supplementary publish update.pdf
